# Supplementary material for: Thin Film Mixed Matrix Hollow Fiber Membrane Fabricated by Incorporation of Amine Functionalized Metal-Organic Framework for CO2/N2 Separation
Source: Materials (Basel). 2021 Jun 17;14(12):3366. doi: 10.3390/ma14123366 (PMC8233894; doi:10.3390/ma14123366)
Supplement: Supplementary file 1 [file materials-14-03366-s001.zip]

Archive with 1 entries (1 files):
- materials-1244190-supplementary.pdf
